# Supplementary material for: UBC/UBA52 silencing restores PINK1-Parkin-mediated mitochondrial autophagy in allergic rhinitis
Source: PLoS One. 2026 Jun 10;21(6):e0350815. doi: 10.1371/journal.pone.0350815 (PMC13252774; doi:10.1371/journal.pone.0350815)
Supplement: S1 File — (ZIP) [file pone.0350815.s001.zip › Original data.xlsx]

## Sheet: QPCR
Figure 2A-D
			CT			△CT			mean	△△CT			2-△△CT			mean	SD
	GAPDH	Control	18.13	18.03	18.31
		AR	18.26	18.49	18.43
	UBC	Control	25.46	25.33	25.28	7.33	7.3	6.97	7.2	0.13	0.1	-0.23	0.913831	0.933033	1.17283	1.00657	0.117831
		AR	24.29	24.61	24.55	6.03	6.12	6.12		-1.17	-1.08	-1.08	2.25012	2.11404	2.11404	2.1594	0.0641491
	UBA52	Control	24.62	24.62	25.81	6.49	6.59	6.31	6.46333	0.0266667	0.126667	-0.153333	0.981686	0.915945	1.11214	1.00326	0.0815338
		AR	24.05	24.13	24.16	5.79	5.64	5.7		-0.673333	-0.823333	-0.763333	1.59475	1.76949	1.69741	1.68722	0.0716988
	PINK	Control	25.18	25.35	25.44	7.05	7.32	7.13	7.16667	-0.116667	0.153333	-0.0366667	1.08423	0.899171	1.02574	1.00305	0.0772345
		AR	26.63	26.39	26.49	8.37	7.9	8.06		1.20333	0.733333	0.893333	0.434271	0.601513	0.538369	0.524717	0.0689552
	Parkin	Control	25.63	25.61	25.58	7.5	7.58	7.27	7.45	0.05	0.13	-0.18	0.965936	0.913831	1.13288	1.00422	0.0934347
		AR	27.15	26.94	27.06	8.89	8.45	8.63		1.44	1	1.18	0.368567	0.5	0.441351	0.43664	0.0537605
Figure 4B-E
			CT			△CT			mean	△△CT			2-△△CT			mean	SD
	GAPDH	Control	18.11	18.23	18.31
		AR	18.47	18.35	18.19
		UBC inhibitor+AR	18.44	18.29	18.21
	UBC	Control	25.26	25.09	25.18	7.15	6.86	6.87	6.96	0.19	-0.1	-0.09	0.876606	1.07177	1.06437	1.00425	0.0903086
		AR	24.33	24.19	24.34	5.86	5.84	6.15	5.95	-1.1	-1.12	-0.81	2.14355	2.17347	1.75321	2.02341	0.191449
		UBC inhibitor+AR	25.16	25.39	25.28	6.72	7.1	7.07	6.96333	-0.24	0.14	0.11	1.18099	0.907519	0.926588	1.00503	0.124665
	UBA52	Control	25.09	25.26	24.89	6.98	7.03	6.58	6.86333	0.116667	0.166667	-0.283333	0.922316	0.890899	1.217	1.01007	0.146883
		AR	24.26	24.19	24.24	5.79	5.84	6.05		-1.07333	-1.02333	-0.813333	2.10429	2.03261	1.75727	1.96472	0.149583
		UBC inhibitor+AR	25.34	25.39	25.16	6.9	7.1	6.95		0.0366667	0.236667	0.0866667	0.974905	0.848704	0.941696	0.921768	0.0534135
	PINK	Control	25.87	26.11	26.03	7.76	7.88	7.72	7.78667	-0.0266667	0.0933333	-0.0666667	1.01866	0.937354	1.04729	1.0011	0.0465675
		AR	26.59	26.67	26.89	8.12	8.32	8.7		0.333333	0.533333	0.913333	0.793701	0.690956	0.530957	0.671871	0.10811
		UBC inhibitor+AR	25.36	25.18	25.22	6.92	6.89	7.01		-0.866667	-0.896667	-0.776667	1.82344	1.86176	1.71317	1.79946	0.0629889
	Parkin	Control	26.22	26.31	26.59	8.11	8.08	8.28	8.15667	-0.0466667	-0.0766667	0.123333	1.03288	1.05458	0.918064	1.00184	0.0598971
		AR	27.33	27.18	27.58	8.86	8.83	9.39		0.703333	0.673333	1.23333	0.614152	0.627056	0.425334	0.555514	0.0922019
		UBC inhibitor+AR	25.58	25.19	25.36	7.14	6.9	7.15		-1.01667	-1.25667	-1.00667	2.02324	2.38943	2.00926	2.14064	0.176011

## Sheet: WB
Figure 2E
	Control			AR
UBC	48715	46004.6	51836.8	90672.4	96844.4	86649.2
UBA52	51163.1	78422.1	52558.9	110596	119488	112563
PINK	99169.6	95454.2	107321	75377.4	58787.8	50200.9
Parkin	102107	101577	89818.7	45080	54012.5	43829.3
GAPDH	139465	135492	136585	138922	132708	132529
	Control			AR
UBC	0.349299	0.339538	0.37952	0.652688	0.729758	0.653811
UBA52	0.366852	0.578795	0.384807	0.796101	0.900383	0.849347
PINK	0.711071	0.7045	0.785741	0.542589	0.442987	0.378791
Parkin	0.732134	0.749692	0.657602	0.3245	0.407004	0.330714
GAPDH	1	1	1	1	1	1
Figure 4F
	Control			AR			sh-UBC+AR
UBC	79937.3	125326	112761	161894	173849	183399	105452	99213.7	100613
UBA52	85405.6	73355.8	97841.3	165679	155535	147166	115318	79585.7	84508.9
PINK	83924	88435	84988.6	44477.4	60061.6	53690.5	122008	127566	132070
Parkin	78568.3	70335.8	72741.2	44718.2	53194.6	68847.4	137389	120034	126357
GAPDH	147393	152248	157535	156613	164060	155362	156791	147098	141415
	Control			AR			sh-UBC+AR
UBC	0.542342	0.82317	0.715783	1.03372	1.05967	1.18046	0.672564	0.674474	0.711476
UBA52	0.579443	0.481816	0.621077	1.05789	0.948041	0.947244	0.735489	0.541039	0.597596
PINK	0.569391	0.58086	0.539491	0.283996	0.366096	0.345583	0.77816	0.867216	0.93392
Parkin	0.533054	0.461981	0.461747	0.285533	0.32424	0.443142	0.876259	0.816011	0.893523
GAPDH	1	1	1	1	1	1	1	1	1

## Sheet: Flow cytometry
Figure 3A	Control	AR
Mean fluorescence of ROS	14460	24345
	14226	23364
	15948	23245
Figure 5A	Control	AR	sh-UBC+AR
Mean fluorescence of ROS	14836	21645	14057
	14459	21616	14536
	14439	22624	14336

## Sheet: TMRE
Figure 3B
	Control	AR
	40.301	16.041
	54.321	15.573
	41.392	12.929
	45.338
	Control	AR
	0.888901	0.353809
	1.19813	0.343487
	0.912965	0.285169
Figure 5B
	Control	AR	sh-UBC+AR
	34.013	9.562	26.531
	32.652	11.031	29.252
	28.161	7.907	33.812
	31.6087
	Control	AR	sh-UBC+AR
	1.07607	0.302512	0.839358
	1.03301	0.348987	0.925442
	0.890927	0.250153	1.06971
